# Supplementary material for: Large-scale recording of neuronal activity in freely-moving mice at cellular resolution
Source: Nat Commun. 2023 Oct 12;14:6399. doi: 10.1038/s41467-023-42083-y (PMC10570384; doi:10.1038/s41467-023-42083-y)
Supplement: Supplementary file 8 — Source Data [file 41467_2023_42083_MOESM8_ESM.xlsx]

## Sheet: Figure 1
	Panel b; n=2 mice,red-to-green ratio (normalized to day 0)
	Day 0	1	1	1	1	1	1	1	1	1	1	1	1	1	1	1	1	1	1	1	1	1	1	1	1	1	1	1	1	1	1	1	1	1	1	1	1	1	1	1	1	1	1	1	1	1	1	1	1
	Day 1	0.41752	0.457636	0.447647	0.548936	0.42797	0.520286	0.444936	0.7291	0.454968	0.422793	0.422204	0.457973	0.499581	0.516881	0.459096	0.402621	0.663479	0.609227	0.759989	0.572815	0.559803	0.49996	0.493999	0.452233	0.463705	0.674018	0.727993	0.68905	0.403119	0.564501	0.492299	0.671744	0.47616	0.362966	0.470692	0.468298	0.474236	0.489413	0.583637	0.467396	0.401366	0.520634	0.427332	0.622033	0.523029	0.465644	0.464926	0.457735
	Day 3	0.193902	0.191389	0.17075	0.135799	0.14762	0.219852	0.180967	0.296704	0.221457	0.167397	0.186401	0.201273	0.204104	0.228876	0.242318	0.207387	0.320398	0.269176	0.337009	0.240912	0.238486	0.175597	0.195544	0.414224	0.228077	0.309923	0.274301	0.26127	0.128193	0.268565	0.23197	0.292138	0.208375	0.120817	0.200451	0.152662	0.14574	0.141162	0.229579	0.177271	0.148996	0.189972	0.104521	0.230127	0.153822	0.14089	0.184908	0.146439
	Day 5	0.105479	0.0899104	0.0663468	0.0718013	0.057296	0.0865473	0.102087	0.162989	0.109989	0.0853996	0.174913	0.060816	0.109225	0.142801	0.147427	0.137095	0.170505	0.206938	0.187622	0.119686	0.105895	0.0908266	0.106184	0.205042	0.120237	0.135445	0.120704	0.128408	0.0494803	0.149069	0.133213	0.165991	0.105013	0.0284772	0.082002	0.0379945	0.0191516	0.0387943	0.0764529	0.0560812	0.0536373	0.0540734	0.0159974	0.0763162	0.0231649	0.0657781	0.0559649	0.0495538
	Day 7	0.0695521	0.0378084	0.0198642	0.00734501	0.0180294	0.0405494	0.0594971	0.0509551	0.0870141	0.0878663	0.12259	0.0380947	0.0530743	0.0893216	0.0932452	0.10606	0.0912626	0.120152	0.084995	0.0550037	0.0358184	0.0451832	0.0701293	0.265753	0.084084	0.0756684	0.0387598	0.0689318	0.00489563	0.103002	0.0779823	0.0769625	0.0667491	0.0247446	0.0409681	0.0199231	-0.0164559	0.00521804	0.0114618	0.0131393	0.0165907	0.0081375	-0.00523385	0.0232623	-0.0167622	0.0260223	0.0108094	0.0135222
	Day 9	0.121023	0.0377044	0.011446	0.00131284	-0.00310454	0.0151225	0.0337433	0.0117984	0.0853737	0.021927	0.131941	0.065968	0.0334138	0.0893263	0.175706	0.143668	0.0750007	0.188406	0.083848	0.170749	0.0575507	0.0399138	0.0997105	-2.66828	0.0789764	0.094215	0.0306425	0.0527218	-0.0243323	0.0798492	0.107712	0.0584623	0.116099	-0.033521	0.00265578	-0.0319524	-0.0826807	-0.0673752	-0.0499436	-0.0623901	-0.0349763	-0.0308077	-0.0416464	-0.0211707	-0.0691434	-0.0166197	-0.0290484	-0.0263852
	Day 11	0.0482414	-0.0613733	-0.0468141	-0.0635317	-0.0856806	-0.064388	-0.0260242	-0.0358363	0.0500631	-0.102929	0.0819141	-0.092097	-0.0351166	0.00659129	0.00328622	0.000271697	0.00925227	0.00582137	-0.0285673	-0.0268142	-0.102304	-0.061187	-0.0491852	-0.11984	-0.031055	-0.0389943	-0.0488509	-0.0645291	-0.112933	-0.020903	-0.00185837	-0.0284788	-0.017831	-0.0355811	0.0016629	-0.0333319	-0.0745816	-0.0590613	-0.0452786	-0.0515974	-0.0467775	-0.0339307	-0.0473914	-0.0333397	-0.0739588	-0.022115	-0.0317086	-0.0283286
	Day 13	0.0131985	-0.034483	-0.0325067	-0.0340381	-0.0501824	-0.0444401	-0.0205985	-0.000251102	0.0314159	-0.0395844	0.0760128	-0.0740401	-0.0126447	0.0159978	0.0104996	0.0307662	-0.000739919	0.00890726	-0.0385047	-0.0264293	-0.0770801	-0.0360535	-0.0403207	-0.31857	-0.00704786	-0.0385108	-0.0412218	-0.0465504	-0.0814968	-0.0243822	-0.0270583	-0.0377861	-0.0248128	-0.0192901	0.00721905	-0.0194564	-0.0711934	-0.0352103	-0.0386139	-0.0434469	-0.0162152	-0.0237235	-0.0254501	-0.0158378	-0.0555817	-0.0145478	-0.0246997	-0.0236377
	Day 15	0.0242156	-0.0309417	-0.0419736	-0.02828	-0.0584956	-0.0575681	0.00349768	-0.0111197	0.0414911	-0.0068594	0.0603742	-0.0605047	-0.0101132	0.0164049	0.0255236	0.0380873	-0.00582799	-0.00577443	-0.0300997	-0.0291167	-0.068072	-0.0360145	-0.0511536	0.038294	-0.0258756	-0.0256445	-0.039949	-0.0357424	-0.0741337	-0.00239346	-0.02082	-0.0292292	-0.0218342	-0.021622	-0.0018416	-0.0246621	-0.0693078	-0.0487097	-0.0470011	-0.0485632	-0.0391603	-0.0363785	-0.0429594	-0.0361974	-0.0683097	-0.0255031	-0.0382512	-0.0365881
	Panel d; n=8 mice, Sensitivity Index (d'),										Panel d; n=8 mice, Green fluorescence (G) decay and Red fluorescence (R) increase (G normalized to PrePC, R normalized to 300 J/mm2))
														Pre PC			75 J/mm2			150 J/mm2			300 J/mm2			600 J/mm2			1200 J/mm2
Animal	Sex	Strain	PC	Pre PC	75 J/mm2	150 J/mm2	300 J/mm2	600 J/mm2	1200 J/mm2		Animal	Sex	exp	adjusted G	adjusted R		adjusted G	adjusted R		adjusted G	adjusted R		adjusted G	adjusted R		adjusted G	adjusted R		adjusted G	adjusted R
A	Female	C57	1	0.552885	1.63335	2.35924	2.12514				A	Female	1	1	0.0110625		0.637059	0.2229		0.778671	0.464224		0.946504	1
		C57	2	-0.44	1.46168	1.5716	2.57085						2	1	-0.0428557		0.465362	0.376494		0.555021	0.930764		0.290456	1
B	Female	C57	1	0.697382	1.85506	2.38192	2.35754				B	Female	1	1	0.00914931		1.32599	0.715045		0.434419	1.02315		0.418988	1
C	Male	C57	1	-2.07996	0.271079	0.728524	0.950695				C	Male	1	1	-0.0805434		1.1306	0.327818		1.26336	0.635682		1.1547	1
		C57	2	-0.116636	-0.10134	1.32731	-0.442343						2	1	-0.0261955		1.13997	0.588895		0.889165	0.869487		0.834205	1
		C57	3	0.359335	0.787931	0.270839	1.49988						3	1	-0.00494083		1.23548	0.577759		1.09256	0.737353		0.925264	1
F	Female	C57	1				3.01	2.69	1.51		F	Female	1	1	-0.01								0.752238	1		0.758252	1.64989		0.672919	1.78019
G	Male	C57	1				2.55	1.58	2.08		G	Male	1	1	-0.02								0.38908	1		0.596582	2.3174		0.330152	2.68889
H	Male	C57	1				3.8	3.78	2.27		H	Male	1	1	0.00029333								2.24801	1		2.29254	1.49599		1.5369	1.61916
I	Male	C57	1				2.67	2.91	2.51		I	Male	1	1	0.00429949								1.15213	1		0.43796	0.484567		0.167974	0.286481
J	Male	C57	1				3.17	2.56	1.9		J	Male	1	1	0.000409635								0.581441	1		0.664674	1.97233		0.592886	3.22191
	Panel e; n=5 mice, red-to-green ratio (medians)
			M-NJ		S-BFT					M-CFA			M-RFA
		depth	Anm IV	Anm VI	Anm III	Anm IV	Anm I	Anm V	Anm VI	Anm III	Anm V	Anm VI	Anm IV	AVERAGE	Std Dev
		240	0.108608	0.0263299	0.0710176	0.172661	0.0792556	0.0164082	0.0578829	0.0936637	0.018196	0.0318189	0.0847002	0.0691403	0.046853
		225	0.106349	0.0294248	0.0686924	0.1501	0.0702474	0.0151569	0.0525919	0.102934	0.0127312	0.0413332	0.0982555	0.0679832	0.0431693
		210	0.0879911	0.023185	0.0702412	0.177256	0.0663168	0.0153986	0.0484215	0.0970838	0.0095658	0.0287362	0.0844858	0.0644257	0.0484111
		195	0.0827704	0.0177029	0.0654166	0.161933	0.06845	0.0121934	0.0566759	0.0938328	0.00562112	0.0331656	0.0838707	0.0619666	0.0452153
		180	0.100317	0.0189441	0.065126	0.192278	0.0673179	0.0146641	0.0447423	0.0929801	0.00752869	0.0297242	0.0950013	0.0662385	0.0536013							Data not acquired/excluded during quality check
		165	0.103631	0.0154345	0.0661829	0.144071	0.0705289	0.0120227	0.0329181	0.0969066	0.0205125	0.0326075	0.0870799	0.0619905	0.0430157
		150	0.0717809	0.0165124	0.0606955	0.13966	0.072185	0.0131309	0.0592747	0.0912598	0.0037089	0.0359277	0.0762159	0.0582138	0.0395918
		135	0.0723512	0.0166957	0.058441	0.17813	0.0711137	0.0127634	0.0445543	0.0961949	0.00434566	0.0268645	0.0839346	0.0604899	0.0496527
		120	0.0730237	0.0145147	0.0573243	0.178777	0.0717845	0.0116332	0.0495463	0.0867355	0.0141301	0.0243784	0.0816065	0.060314	0.0484713
		105	0.0821741	0.0178329	0.0565764	0.146935	0.0720974	0.0107635	0.0458403	0.0838809	0.0107029	0.0257421	0.0741662	0.0569738	0.0410904
		90	0.0691829	0.0140942	0.0574244	0.132033	0.0688996	0.0103427	0.0413536	0.0901798	0.00428614	0.022599	0.104807	0.0559275	0.0418554
		75	0.0675583	0.0158062	0.063155	0.105123	0.070596	0.0118706	0.0359695	0.128139	0.0111021	0.0281174	0.0751609	0.0556908	0.0389083
		60	0.0748632	0.0163265	0.0718119	0.211751	0.0861314	0.0107663	0.0340684	0.102132	0.0123852	0.0210596	0.106027	0.0679384	0.0600493
		45	0.0722529	0.0170969	0.0674	0.141125	0.0935611	0.0112741	0.0359638	0.112034	0.0125902	0.0295019	0.087154	0.0618141	0.0439224
		30	0.0665405	0.0143035	0.09283	0.0857827	0.0858254	0.0164739	0.0286235	0.0973351	0.0254844	0.0287178	0.0822126	0.056739	0.0337041
		15	0.0876937	0.0132303	0.0865945	0.0596325	0.096553	0.0197125	0.0309006	0.127405		0.0345269	0.0799092	0.0636158	0.037897
					'Source'	'SS'	'df'	'MS'	'F'	'Prob>F'
		ANOVA (one way)			'Columns'	0.00338858	15	0.000225905	0.11	0.99999
					'Error'	0.328423	160	0.00205264
					'Total'	0.331812	175
[truncated: 25 more columns]

## Sheet: Figure 2
Panel b; n= 4 mice; Visual Stimulation with CaMPARI-expressing mice												Panel c; n= 6 mice; Visual Stimulation with jGCaMP7s-expressing mice																	Panel e, Red-to-Green ratio range; n=12
				Individual Animals (lower panel)												Median of Distribution (lower panel)								Median of Distribution (lower panel)								Animal	Sex	Genotype	Stimulation	Visual (V1)	Somato (S1)
																																F	Female	AAV-SYN1	Contra	0.2465	0.1082
	Animal#	Sex		contra S	contra V1B	contra V1M	ipsi S	ipsi V1B	ipsi V1M			Contra Stimulation		Area	FOV	Stim F (4 sec)	non-Stim	Stim - non Stim		Ipsi Stimulation		Area	FOV	Stim F (4 sec)	non-Stim	Stim - non Stim						G	Male			0.2101	0.0865
Right Eye	1	Female		0.0141446	0.0386	0.0872098	0.0057295	0.0301809	-0.00158586			Male	Animal 5	V1m	FOV1	870.53	13.79	425		Male	Animal 5	V1m	FOV1	273.55	2.42	135.02						H	Male			0.223	0.0601
	2	Female		0.0456326	0.0417549	0.0732121	0.0221561	0.048889	0.0394664						FOV2	776.92	-23.69	408.05					FOV2	401.02	10.2	188.37						I	Male			0.3416	0.1035
	3	Female		0.0425708	0.0511229	0.0650472	0.0427366	0.049758	0.0577645						FOV3	501.87	-8.68	269.32					FOV3	375.8	17.48	176.82						J	Male			0.1324	0.0506
	4	Female		0.0421886	0.0434389	0.0573849	-0.0196705	0.0244149	0.0247305						FOV4	599.96	10.16	286.02					FOV4	299.63	53.85	96.34						K	Female			0.1178	0.0514
															FOV5	122.72	-36.14	103.6					FOV5	102.69	0.87	51.99						14	Female	Emx1 Cre	Contra	0.1079	0.0393
	Animal#	Sex		contra S	contra V1B	contra V1M	ipsi S	ipsi V1B	ipsi V1M						Average			298.398					Average			129.708										0.1426	0.0349
Left Eye	1	Female		0.0534329	0.0473696	0.0459117	0.0415593	0.0284554	0.0642144					V1b	FOV1	636.83	-13.5	336.59				V1b	FOV1	207.27	24.66	78.52									Ipsi	0.0906	0.0487
	2	Female		0.0493615	0.0538592	0.0620404	0.038596	0.039988	0.0543391						FOV2	912.42	41.42	407.08					FOV2	251.14	19.8	102.65						15	Female		Contra	0.0911	0.0456
	3	Female		0.037312	0.0700357	0.0862586	0.0648471	0.0499387	0.0548455						FOV3	495.19	-19.36	289.9					FOV3	355.82	19.86	148.4						16	Female		Contra	0.1194	0.0568
	4	Female		0.0382772	0.0688657	0.083518	0.0173698	0.0258216	0.048159						FOV4	423.95	-16.9	241.24					FOV4	229.13	15.45	93.27										0.1442	0.0589
															FOV5	1049.53	7.97	552.43					Average			105.71									Ipsi	0.1937	0.0862
		Average		0.040365	0.0518808	0.0700728	0.0266655	0.0371808	0.0427417						Average			365.448																		0.2513	0.0766
		Std Dev		0.0118854	0.011911	0.0150276	0.0261107	0.0112316	0.0217031					S	FOV1	59.08	3.2	25.9				S	FOV1	114.73	29.91	31.66						17	Female	B6 PV Cre	Contra	1.0527	0.3137
															FOV2	76.98	3.65	35.08					FOV2	-27.15	-8.71	-6.54						18	Female		Ipsi	0.5034	0.4593
															FOV3	38.57	9.86	6.2					FOV3	63.45	48.87	-11.04						19	Male		Contra	0.4849	1.034
paired t-Test				contra V1M	ipsi V1M	contra V1B	ipsi V1B	contra S	ipsi S						FOV4	-20.38	-21.79	13.87					FOV4	363.65	64.1	116.48									Ipsi	0.7744	0.7565
				0.0872098	-0.00158586	0.0386	0.0301809	0.0141446	0.0057295						FOV5	42.67	8.07	14.85					FOV5	212.9	33.79	72
				0.0732121	0.0394664	0.0417549	0.048889	0.0456326	0.0221561						Average			19.18					Average			40.512
				0.0650472	0.0577645	0.0511229	0.049758	0.0425708	0.0427366																				Panel f, Sensitivity index (d'); n=12
				0.0573849	0.0247305	0.0434389	0.0244149	0.0421886	-0.0196705			Male	Animal 6	V1m	FOV1	104.11	32.48	18.91		Male	Animal 6	V1m	FOV1	57.99	-4.68	30.08
				0.0459117	0.0642144	0.0473696	0.0284554	0.0534329	0.0415593						FOV2	238.4	9.77	115.55					FOV2	72.74	21.2	25.06						Animal	Sex	Genotype	Stimulation	d-prime
				0.0620404	0.0543391	0.0538592	0.039988	0.0493615	0.038596						FOV3	154.92	12.76	40.38					FOV3	95.56	-1.37	51.75						F	Female	AAV-SYN1	Contra	3.01
				0.0862586	0.0548455	0.0700357	0.0499387	0.037312	0.0648471						FOV4	374.65	13.87	187.79					FOV4	85.39	13.46	26.21						G	Male			2.55
				0.083518	0.048159	0.0688657	0.0258216	0.0382772	0.0173698						FOV5	118.81	-3.39	69.06					FOV5	66.12	11.89	19.57						H	Male			3.8
		Average		0.0700728	0.0427417	0.0518808	0.0371808	0.040365	0.0266655						Average			86.338					Average			30.534						I	Male			2.67
		tTest		0.0421736		0.0272239		0.16611						V1b	FOV1	154.71	-0.95	86.88				V1b	FOV1	41.72	6.52	16.72						J	Male			3.17
															FOV2	268.11	11.58	125.58					FOV2	37.89	7.65	19.9						K	Female			2.87
															FOV3	111.01	12.5	43.48					FOV3	69.79	6.03	38.31						14	Female	Emx1 Cre	Contra	4.97
															FOV4	123.19	16.72	49.52					FOV4	41.35	2.87	26.86										4.1
															Average			76.365					Average			25.4475									Ipsi	0.54
														S	FOV1	-49.49	-47.45	28.89				S	FOV1	192.7	25.28	74.36						15	Female		Contra	2.34
															FOV2	-17.55	-16.25	7.32					FOV2	-9.35	23.12	-25.41						16	Female		Contra	3.93
															FOV3	5.44	12.21	-2.99					FOV3	64.61	-1.71	34.05										3.51
															FOV4	230.11	2.59	111.04					FOV4	7.74	-22.8	24.46									Ipsi	2.71
															Average			36.065					Average			26.865										1.72
																																17	Female	B6 PV Cre	Contra	2
												Male	Animal 7	V1m	FOV1	49.98	-5.07	30.98		Male	Animal 7	V1m	FOV1	70.8	8.51	33.28						18	Female		Ipsi	1.14
															FOV2	-99.21	-6.91	-3.54					FOV2	164.59	14.35	62.77						19	Male		Contra	1.18
															FOV3	31.25	16.44	7.7					FOV3	17.91	-15.25	18.54									Ipsi	1.62
															FOV4	171.94	44.33	48.86					FOV4	95.42	9	40.28
															FOV5	55.64	-14.08	44.05					FOV5	-12.48	-5.56	2.6
															FOV6	126.48	7.73	49.76					Average			31.494
															Average			29.635
														V1b	FOV1	632.5	52.7	266.75				V1b	FOV1	292.99	-0.14	170.02
															FOV2	723.69	22.97	364.52					FOV2	281.97	35.84	108.96
															FOV3	518.79	17.29	241.73					FOV3	264.13	11.83	125.63
															FOV4	627.74	54.59	213.22					FOV4	89.2	-2.42	54.81
															Average			271.555					Average			114.855
														S	FOV1	74.3	31.89	7.39				S	FOV1	163.31	12.19	74.59
															FOV2	196.76	8.56	84.77					FOV2	51.14	-7.17	31.92
															FOV3	154.64	-44.09	118.41					FOV3	-34.37	-4.36	-18.26
															FOV4	363.55	68.29	115.52					FOV4	50.35	22.53	5.9
															FOV5	137.05	-7.18	79.4					FOV5	29.98	12.16	-3.76
															Average			81.098					Average			18.078
												Male	Animal 8	V1m	FOV1	219.62	3.43	115.96		Male	Animal 8	V1m	FOV1	110.6	12.47	38.66
															FOV2	200.22	15.03	86.85					FOV2	58.2	-19.67	48.77
															FOV3	317.37	7.89	150.85					FOV3	246.52	19.64	103.12
															FOV4	221.2	28.18	79.41					FOV4	35.74	-1.52	16.14
															Average			108.267					Average			51.6725
														V1b	FOV1	178.59	33.6	57.91				V1b	FOV1	78.12	-1.35	40.86
															FOV2	350.73	11.54	163.28					FOV2	67.49	3.34	31.12
															FOV3	413.96	20.81	179.31					FOV3	124.73	2.78	67.1
															FOV4	418.55	12.54	202.57					FOV4	154.82	21.14	57.95
															Average			150.767					Average			49.2575
														S	FOV1	20.91	7.54	5.32				S	FOV1	51.47	17.61	6.97
															FOV2	73.74	-4.05	32.89					FOV2	62.27	7.01	25.38
															Average			19.105					Average			16.175
												Male	Animal 9	V1m	FOV1	531.17	4.6	253.3		Male	Animal 9	V1m	FOV1	28.76	-5.68	21.13
															FOV2	612.27	-32.71	344.91					FOV2	81.65	2.55	38.57
															FOV3	666.38	-24.27	348.77					FOV3	35.27	-10.89	25.93
															FOV4	714.84	-10.5	369.26					FOV4	26.43	-2.63	16.03
															FOV5	879.8	14.2	421.4					FOV5	79.5	-5.37	47.46
															FOV6	557.7	7.54	265.74					Average			29.824
															FOV7	383.01	10.56	178.86
															Average			311.749
														S	FOV1	46.22	4.04	20.17				S	FOV1	25.39	8.53	5.02
															FOV2	19.07	0.6	7.06					FOV2	-35.3	-5.4	-13.89
															FOV3	-21.29	-9.59	0.67					FOV3	41.83	-4.07	24.96
															FOV4	32.38	5.86	8.99					FOV4	69.69	4.76	33.89
															Average			9.2225					Average			12.495
												Female	Animal 10	V1m	FOV1	89.17	5.06	37.8		Female	Animal 10	V1m	FOV1	44.67	0.72	19.8
															FOV2	105.02	18.59	38.63					FOV2	43.41	15.22	14.42
															FOV3	346.72	17.7	153.25					FOV3	151.08	6.74	74.08
															FOV4	224.45	1.13	123.44					FOV4	252.45	41.26	91.55
															FOV5	352.2	9.76	154.52					FOV5	68.92	-0.78	30.75
															Average			101.528					Average			46.12
														S	FOV1	29.61	0.44	14.48				S	FOV1	53.53	-5.39	31.17
															FOV2	101.95	19.4	31.59					FOV2	54.66	5.51	21.53
															FOV3	74.16	5.74	29.66					FOV3	35.73	5.27	10.48
															FOV4	66.29	-4.38	37.14					FOV4	58.11	-2	34.78
															Average			28.2175					Average			24.49

## Sheet: Figure 3
	Panel e						Panel f				Panel g
							AVERAGE											Statistical comparison across pairs
NOR		M-CFA	M-NJ	M-RFA	S-FL	S-BF	Motor	Somatosensory			Motor area comparison		M-NJ	M-RFA	M-CFA			M-NJ	M-RFA	M-RFA	M-CFA	M-NJ	M-CFA
Animal I	Male	0.0749225		0.0629557	0.0555367	0.0711555	0.0689391	0.0633461			NOR	Animal I		0.0629557	0.0749225			0.0612068	0.0532463	0.0629557	0.0749225	0.0768557	0.0795168
Animal II	Male	0.0795168	0.0768557		0.0942901	0.0773272	0.0781862	0.0858086				Animal II	0.0768557		0.0795168			0.087695	0.0845318	0.0532463	0.0948612	0.0612068	0.0948612
Animal III	Female	0.0948612	0.0612068	0.0532463	0.0603379	0.0627577	0.0697714	0.0615478				Animal III	0.0612068	0.0532463	0.0948612			0.00772732	0.0085917	0.0085917	0.0123956	0.00772732	0.0123956
Animal IV	Female		0.087695	0.0845318		0.153496	0.0861134	0.153496				Animal IV	0.087695	0.0845318				0.0124	0.0082	0.0082	0.0169	0.0169834	0.030156
Animal V	Male	0.0123956	0.00772732	0.0085917	0.0199831	0.0124967	0.00957153	0.0162399				Animal V	0.00772732	0.0085917	0.0123956			0.0014064	-0.00158406	-0.00158406	0.00960059	0.0124	0.0169
Animal VI	Male	0.030156	0.0169834		0.0439718	0.0396353	0.0235697	0.0418035				Animal VI	0.0169834		0.030156			0.020199	0.00752724	0.00752724	0.0224	0.0014064	0.00960059
Animal VII	Female	0.0169	0.0124	0.0082	0.014		0.0125	0.014				Animal VII	0.0124	0.0082	0.0169			0.0361303	0.0204776	0.0204776	0.044997	0.020199	0.0224
Animal VIII	Male	0.00391291			0.0022		0.00391291	0.0022			RR	Animal I	0.0014064	-0.00158406	0.00960059			0.0262236	0.0241101	0.0241101	0.0463779	0.0361303	0.044997
RR		M-CFA	M-NJ	M-RFA	S-FL	S-BF	Motor	Somatosensory				Animal II	0.020199	0.00752724	0.0224			0.0154174	0.00683612	0.00683612	0.011767	0.0262236	0.0463779
Animal I	Male	0.00960059	0.0014064	-0.00158406	0.0106206	0.0135982	0.00314098	0.0121094				Animal III	0.0361303	0.0204776	0.044997			0.0054	0.009	0.009	0.0177	0.0154174	0.011767
Animal II	Male	0.0224	0.020199	0.00752724	0.0251464	0.0316295	0.0167087	0.0283879				Animal IV	0.0262236	0.0241101	0.0463779			0.00499791	0.000569404	0.000569404	0.0134339	0.00408926	0.0181193
Animal III	Female	0.044997	0.0361303	0.0204776	0.0361541	0.0293303	0.0338683	0.0327422				Animal V	0.0154174	0.00683612	0.011767			0.0058504	0.0108834	0.0108834	0.014732	0.0054	0.0177
Animal IV	Female	0.0463779	0.0262236	0.0241101	0.0475065	0.0681994	0.0322372	0.0578529				Animal VI	0.00408926		0.0181193			0.0217747	0.0212131	0.0212131	0.0345513	0.00499791	0.0134339
Animal V	Male	0.011767	0.0154174	0.00683612	0.0275908	0.00926796	0.0113402	0.0184294				Animal VII	0.0054	0.009	0.0177			0.0293299	0.0317363	0.0317363	0.0396391	0.0058504	0.014732
Animal VI	Male	0.0181193	0.00408926		0.0187344	0.0163825	0.0111043	0.0175585			FC	Animal I	0.00499791	0.000569404	0.0134339			0.0167911	0.0167738	0.0167738	0.0170566	0.0217747	0.0345513
Animal VII	Female	0.0177	0.0054	0.009	0.0119		0.0107	0.0119				Animal II	0.0058504	0.0108834	0.014732			0.007	0.001	-0.0088	0.0085	0.0293299	0.0396391
Animal VIII	Male	-0.0192			-0.000593359		-0.0192	-0.000593359				Animal III	0.0217747	0.0212131	0.0345513			-0.0166	-0.0088	paired t-test	6.3537e-05	0.0167911	0.0170566
FC		M-CFA	M-NJ	M-RFA	S-FL	S-BF	Motor	Somatosensory				Animal IV	0.0293299	0.0317363	0.0396391			paired t-test	0.0729	t-stat	-5.16	0.00979788	0.0218209
Animal I	Male	0.0134339	0.00499791	0.000569404	0.0117284	0.0193693	0.00633375	0.0155488				Animal V	0.0167911	0.0167738	0.0170566			t-stat	1.92			-0.0166	0.0085
Animal II	Male	0.014732	0.0058504	0.0108834	0.0274633	0.0328497	0.0104886	0.0301565				Animal VI	0.00979788		0.0218209							paired t-test	6.32939e-05
Animal III	Female	0.0345513	0.0217747	0.0212131	0.034109	0.0310758	0.0258464	0.0325924				Animal VII	0.007	0.001								t-stat	-5.18
Animal IV	Female	0.0396391	0.0293299	0.0317363	0.0494954	0.0603642	0.0335684	0.0549298				Animal VIII	-0.0166	-0.0088	0.0085
Animal V	Male	0.0170566	0.0167911	0.0167738	0.028889	0.0171632	0.0168738	0.0230261
Animal VI	Male	0.0218209	0.00979788		0.0276389	0.0244314	0.0158094	0.0260351
Animal VII	Female		0.007	0.001	0.0109		0.004	0.0109
Animal VIII	Male	0.0085	-0.0166	-0.0088	0.0036	0.0027	-0.00563333	0.00315
							Motor vs Somatosensory (Across all tasks)
Two Sample tTest		p-value	t-stat
	NOR vs RR	9.02506e-05	4.18				paired t-Test	0.0018
	NOR vs FC	2.5785e-05	4.52				t-stat	-3.52
	RR vs FC	0.8071	0.25				Motor vs Somatosensory (Across individual tasks)
							NOR
							paired t-Test	0.2541
							t-stat	-1.24
							RR
							paired t-Test	0.016
			Data not acquired/excluded during quality check				t-stat	-3.14
							FC
							paired t-Test	0.0012
							t-stat	-5.28

## Sheet: Figure 4
				Data not acquired/excluded during quality check
	Panel a-b; n= 8 mice; percent freezing times during individual interstimulus intervals (ISIs) during FC													Panel b: p-values of comparison between individual brain regions and ISIs
FC		M-CFA	M-NJ	M-RFA	S-FL	S-BF	Average	Average ISI % Frz	Average ISI-1 % Frz	Average ISI-2 % Frz	Average ISI-3 % Frz	Average ISI-4 % Frz			M-NJ	M-RFA	M-CFA	S-FL	S-BF
Animal I	Male	0.0134339	0.00499791	0.000569404	0.0117284	0.0193693	0.0100198	26.265	4	19.17	29.28	52.61		ISI 1	0.0573	0.0458	0.0411	0.0229	0.0137
Animal II	Male	0.014732	0.0058504	0.0108834	0.0274633	0.0328497	0.0183558	19.18	2.06	2.94	19.22	52.5		ISI 2	0.0057	0.0095	0.0089	0.0136	0.0912
Animal III	Female	0.0345513	0.0217747	0.0212131	0.034109	0.0310758	0.0285448	36.3475	5.39	44	32.89	63.11		ISI 3	0.014	0.0109	0.0525	0.0057	0.0448
Animal IV	Female	0.0396391	0.0293299	0.0317363	0.0494954	0.0603642	0.042113	65.2225	31.72	58.78	81.17	89.22		ISI 4	0.0171	0.0121	0.119	0.0081	0.107
Animal V	Male	0.0170566	0.0167911	0.0167738	0.028889	0.0171632	0.0193348	46.015	5.94	37	52.56	88.56
Animal VI	Male	0.0218209	0.00979788		0.0276389	0.0244314	0.0209223	34.5275	6.17	18.72	42.5	70.72
Animal VII	Female		0.007	0.001	0.0109		0.0063	7.8825	2.48	9.17	9.22	10.66
Animal VIII	Male	0.0085	-0.0166	-0.0088	0.0036	0.0027	-0.00212	4.3975	0.69	3.97	5.55	7.38
		Panel c; n=8 mice		Panel d; n=11mice				Panel e (n=5): Novel Object test repeats
		S-limbs RGRs	Behavioral parameters	S-limbs RGRs	Behavioral parameters			Week 1		Week 2			Panel f (n=4): RGRs between weeks
		RR	Mean fall latency (sec)	NOR	Time spent with the novel object (%)			Time spent with Object1 (sec)	Time spent with Object 2 (sec)	Time spent with Object1 (sec)	Time spent with Object 2 (sec)		Animal #	Area	Week 1	Week 2
Animal I	Male	0.0106206	34.4	0.0555367	82.7348			62.28	101.39	77.42	149.32		Animal IX	Motor	0.03625	0.0263667
Animal II	Male	0.0251464	48.4	0.0942901	93.5051			50.17	84.33	39	84.9			Somato	0.0492	0.0245
Animal III	Female	0.0361541	28.87	0.0603379	63.799			53.1	112.51	79.69	118.54		Animal X	Motor	0.0320333	0.0228
Animal IV	Female	0.0475065	52.93					59.87	95.37	77.71	99.2			Somato	0.03825	0.02635
Animal V	Male	0.0275908	32.43	0.0199831	54.4575			55.31	99.02	65	115.09		Animal XI	Somato	0.0308	0.0468
Animal VI	Male	0.0187344	22.97	0.0439718	57.4306		Average	56.146	98.524	67.764	113.41		Animal XII	Motor	0.0365	0.03635
Animal VII	Female	0.0119	26.8	0.014	67.8119		Std Dev	4.92909	10.1917	17.0982	24.1527			Somato	0.041	0.0403
Animal VIII	Male	-0.000593359	14.98	0.0022	62.9416		paired t-test	0.00075108		0.005
Animal IX	Male			0.0503	61.9478		t-statistics	9.28		5.58
Animal X	Male			0.0387	62.6989
Animal XI	Male			0.0343	67.9367
Animal XII	Male			0.0424	64.1612

## Sheet: Supp Figure 4
				M-RFA							M-CFA							M-NJ								S-limbs								S-BFT
		Animal I	Animal III	Animal IV	Animal V	AVERAGE	Std Dev	SEM		Animal III	Animal V	Animal VI	AVERAGE	Std Dev	SEM		Animal III	Animal IV	Animal V	Animal VI	AVERAGE	Std Dev	SEM		Animal I	Animal III	Animal V	AVERAGE	Std Dev	SEM		Animal I	Animal III	Animal IV	Animal V	Animal VI	AVERAGE	Std Dev	SEM
	240								240	0.0936637	0.018196	0.0318189	0.0478928	0.0402197	0.0232208	240								240							240	0.0792556	0.0710176	0.172661	0.0164082	0.0578829	0.0794452	0.0574433	0.0256894
	225								225	0.102934	0.0127312	0.0413332	0.0523328	0.0460964	0.0266138	225								225	0.0254103	0.0642148	0.0185188	0.036048	0.0246354	0.0142232	225	0.0702474	0.0686924	0.1501	0.0151569	0.0525919	0.0713576	0.0492933	0.0220446
	210								210	0.0970838	0.0095658	0.0287362	0.0451286	0.0460042	0.0265605	210	0.0612704	0.0879911	0.000143131	0.023185	0.0431474	0.0391036	0.0195518	210	0.0428404	0.0595107	0.0118474	0.0380662	0.0241877	0.0139648	210	0.0663168	0.0702412	0.177256	0.0153986	0.0484215	0.0755269	0.0608518	0.0272137
	195								195	0.0938328	0.00562112	0.0331656	0.0442065	0.0451304	0.026056	195	0.0593358	0.0827704	0.00278073	0.0177029	0.0406475	0.036896	0.018448	195	0.0475801	0.0584783	0.0244008	0.0434864	0.0174037	0.010048	195	0.06845	0.0654166	0.161933	0.0121934	0.0566759	0.0729338	0.0546608	0.0244451
	180	0.0624983	0.0633824	0.0950013	0.0109804	0.0579656	0.0347809	0.0173904	180	0.0929801	0.00752869	0.0297242	0.043411	0.0443394	0.0255994	180	0.0596914	0.100317	-0.00142804	0.0189441	0.0443812	0.045125	0.0225625	180	0.0532584	0.0598751	0.0212099	0.0447811	0.0206796	0.0119394	180	0.0673179	0.065126	0.192278	0.0146641	0.0447423	0.0768256	0.0679151	0.0303726
	165	0.0551198	0.0590208	0.0870799	0.0102791	0.0528749	0.0317658	0.0158829	165	0.0969066	0.0205125	0.0326075	0.0500088	0.0410624	0.0237074	165	0.0634822	0.103631	-0.00294408	0.0154345	0.0449009	0.0481384	0.0240692	165	0.0521451	0.0601579	0.0164059	0.042903	0.0232942	0.0134489	165	0.0705289	0.0661829	0.144071	0.0120227	0.0329181	0.0651448	0.050299	0.0224944
	150	0.0581377	0.0542977	0.0762159	0.0137891	0.0506101	0.026342	0.013171	150	0.0912598	0.0037089	0.0359277	0.0436321	0.044281	0.0255657	150	0.0626038	0.0717809	0.00745847	0.0165124	0.0395889	0.0323053	0.0161527	150	0.0538346	0.0584654	0.015344	0.042548	0.0236729	0.0136675	150	0.072185	0.0606955	0.13966	0.0131309	0.0592747	0.0689893	0.045519	0.0203567
	135	0.0656238	0.0510703	0.0839346	0.00865947	0.052322	0.0320639	0.0160319	135	0.0961949	0.00434566	0.0268645	0.0424683	0.0478715	0.0276386	135	0.0621033	0.0723512	0.010813	0.0166957	0.0404908	0.0312472	0.0156236	135	0.0612275	0.0581669	0.0179371	0.0457772	0.0241587	0.013948	135	0.0711137	0.058441	0.17813	0.0127634	0.0445543	0.0730004	0.0626606	0.0280227
	120	0.0614251	0.0497148	0.0816065	0.00497033	0.0494292	0.0324343	0.0162172	120	0.0867355	0.0141301	0.0243784	0.041748	0.0392959	0.0226875	120	0.0606129	0.0730237	0.00851455	0.0145147	0.0391665	0.0324217	0.0162109	120	0.0545751	0.0584455	0.0185203	0.043847	0.0220187	0.0127125	120	0.0717845	0.0573243	0.178777	0.0116332	0.0495463	0.0738131	0.0627468	0.0280612
	105	0.0646976	0.0481429	0.0741662	0.00735666	0.0485908	0.0295183	0.0147591	105	0.0838809	0.0107029	0.0257421	0.0401086	0.0386465	0.0223126	105	0.0635802	0.0821741	0.00317437	0.0178329	0.0416904	0.0372861	0.018643	105	0.0674276	0.0611438	0.015478	0.0480165	0.0283538	0.0163701	105	0.0720974	0.0565764	0.146935	0.0107635	0.0458403	0.0664425	0.0503312	0.0225088
	90	0.0796659	0.0466613	0.104807	0.00764649	0.0596952	0.0420827	0.0210414	90	0.0901798	0.00428614	0.022599	0.0390216	0.0452405	0.0261196	90	0.0617057	0.0691829	0.00980807	0.0140942	0.0386977	0.0310841	0.015542	90	0.0665818	0.0666088	0.0163104	0.0498337	0.029032	0.0167616	90	0.0688996	0.0574244	0.132033	0.0103427	0.0413536	0.0620107	0.0449108	0.0200847
	75	0.0673248	0.0456084	0.0751609	0.00815598	0.0490625	0.0299995	0.0149998	75	0.128139	0.0111021	0.0281174	0.0557862	0.0632344	0.0365084	75	0.058575	0.0675583	0.0110223	0.0158062	0.0382405	0.0289664	0.0144832	75	0.0687218	0.0524165	0.012627	0.0445884	0.0288551	0.0166595	75	0.070596	0.063155	0.105123	0.0118706	0.0359695	0.0573429	0.0354153	0.0158382
	60	0.0718686	0.0601751	0.106027	0.00827937	0.0615875	0.0405146	0.0202573	60	0.102132	0.0123852	0.0210596	0.0451923	0.0495016	0.0285798	60	0.0603793	0.0748632	0.0146426	0.0163265	0.0415529	0.0306841	0.0153421	60	0.0553635	0.0622735	0.0186431	0.0454267	0.0234512	0.0135396	60	0.0861314	0.0718119	0.211751	0.0107663	0.0340684	0.0829057	0.0779802	0.0348738
	45	0.0810372	0.0559297	0.087154	0.0109192	0.05876	0.0346374	0.0173187	45	0.112034	0.0125902	0.0295019	0.0513755	0.0532083	0.0307199	45	0.0577072	0.0722529	0.00914782	0.0170969	0.0390512	0.0306953	0.0153476	45	0.0569197	0.0640921	0.0212528	0.0474215	0.0229448	0.0132472	45	0.0935611	0.0674	0.141125	0.0112741	0.0359638	0.0698649	0.0505663	0.0226139
	30	0.0669102	0.0572975	0.0822126	0.00806808	0.0536221	0.0320555	0.0160278	30	0.0973351	0.0254844	0.0287178	0.0505124	0.0405818	0.0234299	30	0.0565869	0.0665405	0.00998922	0.0143035	0.036855	0.0288728	0.0144364	30	0.0816844	0.0716541	0.0239058	0.0590814	0.030873	0.0178246	30	0.0858254	0.09283	0.0857827	0.0164739	0.0286235	0.0619071	0.0362985	0.0162332
	15	0.0963342		0.0799092	0.0136432	0.0632955	0.0437774	0.0252749	15	0.127405		0.0345269	0.0809658	0.0656746	0.046439	15	0.0861889	0.0876937	0.0171838	0.0132303	0.0510742	0.0414518	0.0207259	15	0.0806713	0.0825229	0.0273292	0.0635078	0.0313452	0.0180972	15	0.096553	0.0865945	0.0596325	0.0197125	0.0309006	0.0586786	0.0335584	0.0150078
								maximal recorded depth

## Sheet: Supp Figure 5
					biexponential fit parameters				% RGR decrease at 250 um depth
		Animal	Sex	FOV	a	b	c	d	from surface	from 100um depth
		11	Female	1	1.696	-0.001285	0.0005682	0.005632	27.36	17.43
				2	0.8207	-0.0009558	0.426	-0.007175	42.48	24.81
				3	1.632	-0.002384	-0.6808	-0.006709	18.82	17.67
				4	0.8061	-0.002621	0.08222	0.001726	38.62	24.06
				5	1.138	-0.001706	0.01156	0.002715	33.39	21.44
				6	1.084	-0.002546	0.1106	0.001554	38.33	24.01
		12	Male	1	0.3805	-0.01986	2.09	-0.002093	49.76	28.98
				2	2.288	-0.002571	-1.038	-0.006773	19.02	18.5
				3	-1.312	-0.01152	2.392	-0.003314	10.12	25.46
		13	Male	1	4.141	-0.002941	0	0.01014	52.07	35.67
				2	2.048	-0.002438	0	-0.002438	45.64	30.63
				3	-0.08705	-0.008579	1.68	-0.001405	26.41	17.61

## Sheet: Supp Figure 7
Panel a: Training-% Freezing- Baseline								Panel b: Training-% Freezing- ISI
	Window, Light	Window, No Light	No Window, Light	No Window, No Light					Window, Light								Average	Std DEV	SE	Window, No Light							Average	Std DEV	SE	No Window, Light						Average	Std DEV	SE	No Window, No Light						Average	Std DEV	SE
	47.47	25.29	12.96	20.79				ISI 1	20	16.11	9.67	12.5	21.39	21.78	29.44	14.06	18.1188	6.31637	2.23317	30	1.72	6.56	5.28	14.89	7.33	28.56	13.4771	11.5004	4.34673	22.89	35.39	26.11	18.39	16.5	20.89	23.3617	6.78772	2.77107	12.44	15.78	2	7.17	31.39	8.83	12.935	10.1842	4.15767
	22.83	27.43	31.6	17.37				ISI 2	50.22	57.22	63.17	43.06	30.33	39.33	59.33	42.72	48.1725	11.2623	3.98183	40.11	9.83	47.5	31	40.72	31.67	67.11	38.2771	17.4718	6.6037	51.28	48.11	39.72	52.11	39.33	66.89	49.5733	10.1328	4.1367	41.28	48.17	3.72	33.39	53.06	47.22	37.8067	18.0119	7.35333
	40.99	19.04	20.76	5.8				ISI 3	83.94	69.78	75.39	71.17	65.5	49.61	71.28	47	66.7088	12.5628	4.44164	53.17	40.94	67.06	44.72	35	66.11	91.28	56.8971	19.4364	7.34625	62.72	47.67	58.22	78.5	54.72	60.61	60.4067	10.316	4.21151	44	53.94	16.44	33.61	87.11	56.39	48.5817	23.8845	9.7508
	10.08	11.51	18.79	17.51				ISI 4	74	67.33	84.83	80.5	36.5	64.28	75.17	72.06	69.3337	14.8117	5.23671	80.83	46.72	73.67	44.89	73.44	60.83	94.56	67.8486	18.1197	6.84861	65.11	61.67	60.22	38.28	49.17	85	59.9083	15.7667	6.43673	68.61	76	39.72	52.72	88.17	30.06	59.2133	22.274	9.09331
	20.76	40.01	17.86	23.59
	26.18	7.2	17.33	21.78				Panel d: Training-average motion- shock
	21.58	15.77
	28.28
Average	27.2712	20.8929	19.8833	17.8067
Std Dev	11.8831	11.051	6.28952	6.36511					Window, Light								Average	Std DEV	SE	Window, No Light							Average	Std DEV	SE	No Window, Light						Average	Std DEV	SE	No Window, No Light						Average	Std DEV	SE
S.E	4.2013	4.17687	2.56768	2.59855				Shock 1	740.38	605.92	916.75	826.62	395.37	735.12	1090.25	1221.75	816.52	262.796	92.9123	543.8	336.88	816.37	528.25	571.1	529.82	348.03	524.893	160.269	60.5759	943.32	807.1	816.48	794.32	1068.1	528.63	826.325	180.142	73.5428	563.38	377.4	304.48	668.48	792.2	515.85	536.965	180.607	73.7326
Panel c: Training-average motion- Baseline								Shock 2	296.75	880.53	841.1	615.77	477.67	398.4	479.52	920.78	613.815	239.204	84.5715	630.7	339.97	798.8	459.48	251.32	353.13	264.78	442.597	203.834	77.0422	447.33	664.98	403.35	422.37	773.38	346.1	509.585	169.252	69.0967	657.82	470.42	433.03	301.03	352.53	285.63	416.743	138.541	56.5591
								Shock 3	553.37	382	425.85	295.75	561.9	483.88	263.17	677.65	455.446	141.344	49.9728	271.42	251.8	620.05	310.68	468.58	258.5	253.4	347.776	142.608	53.9006	561.28	672.17	349.68	619.72	456.93	382.72	507.083	130.87	53.4276	249.83	461.62	698.02	324.72	597.85	294.5	437.757	180.307	73.6099
								Shock 4	474.62	655.27	932.47	348.92	537.92	781.83	1087.08	731.13	693.655	243.058	85.934	447.25	397.75	696.38	298.37	437.33	246.32	528.98	436.054	148.86	56.2636	264.65	445.85	307.57	562.32	695.32	655.7	488.568	179.356	73.2219	518.73	456.77	768.75	469.28	819.07	182.92	535.92	232.376	94.8672
	Window, Light	Window, No Light	No Window, Light	No Window, No Light				Panel e: Training-average motion- ISI
	27.96	46.38	62.6	36.83
	48.52	33.24	37.48	42.79
	24.33	35	40.53	84.52
	74.76	56.3	46.13	52.9					Window, Light								Average	Std DEV	SE	Window, No Light							Average	Std DEV	SE	No Window, Light						Average	Std DEV	SE	No Window, No Light						Average	Std DEV	SE
	42.85	27.74	36.63	54.88				ISI 1	30.47	34.93	28.28	36.87	46.6	32.08	56.97	48.23	39.3038	10.1545	3.59017	30.59	53.86	57.91	34.48	53.09	36.12	36.81	43.2657	11.2087	4.23649	45.18	24.93	30.57	47.01	31.34	40.59	36.6033	8.92325	3.6429	39.49	34.38	46.22	61.88	36.39	43.23	43.5983	9.95032	4.0622
	40.14	63.34	52.35	39.84				ISI 2	22.08	11.79	8.33	21.84	22.74	11.93	20.61	24.09	17.9262	6.17176	2.18205	26.81	31.81	18.49	27.6	24.03	28.51	10.55	23.9714	7.22784	2.73187	20.69	30.53	23.98	18.15	15.58	11.02	19.9917	6.79406	2.77366	17.86	12.26	73.29	30.66	14.23	21.94	28.3733	22.9535	9.37075
	46.5	56.46						ISI 3	6.96	11.03	11.3	11.43	26.1	19.72	33.23	11.2	16.3712	9.13436	3.22948	22.82	15.61	10.87	15.58	34.81	11.61	2.36	16.2371	10.2624	3.87883	13.15	60.48	29.5	8.28	23.09	38.22	28.7867	18.9285	7.72754	12.4	17.49	115.1	18.67	2.58	28.76	32.5	41.3583	16.8844
	35.64							ISI 4	12.4	15.82	24.19	15.24	32.05	6.66	18.02	8.58	16.62	8.29411	2.93241	6.29	16.32	14.92	27.79	16.88	17.75	1.36	14.4729	8.52837	3.22342	17.62	33.27	15.52	57.09	33.86	17.45	29.135	15.9713	6.52025	8	8.08	115.05	19.32	2.64	248.75	66.9733	98.7016	40.2948
Average	42.5875	45.4943	45.9533	51.96
Std Dev	15.5251	13.7342	10.0618	17.4898
S.E	5.48895	5.19106	4.10769	7.14018
Panel f: context-%freeze
	Window, Light	Window, No Light	No Window, Light	No Window, No Light
	68.49	63.2	69.95	44.47
	47.68	66.64	72.16	73.43
	80.78	61.24	64.87	47.22
	58.44	56.7	62.18	52.33
	58.53	56.74	57.59	53.53
	62.41	45.03	50.74	63.92
	67.82	63.91
	60.09
Average	63.03	59.0657	62.915	55.8167
Std Dev	9.66427	7.19564	7.94871	10.9172
S.E	3.41684	2.7197	3.24505	4.45694
Panel g: context-average motion
	Window, Light	Window, No Light	No Window, Light	No Window, No Light
	12.03	18.26	8.86	25.55
	29.66	12.69	10.73	7.83
	5.32	13.46	14.37	38.6
	20.68	18.84	14.58	19.64
	19.21	20.44	16.29	23.09
	12.15	25.98	30.73	15.44
	11.48	12.93
	15.93
Average	15.8075	17.5143	15.9267	21.6917
Std Dev	7.40257	4.88652	7.75178	10.3747
S.E	2.61721	1.84693	3.16465	4.23545

## Sheet: Supp Figure 8
			Window + Light								Window, no Light							No window + Light						No window, no Light
		Day 1	14.1667	35.9	10.6667	52.7667	29.5333	20.1333	19.2333	14.1333	15	7.26667	29.4667	5.53333	7.93333	17.6667	17.1	10.1333	24.1333	13.1	15.8333	18.1667	24.4333	10.9333	10.5667	11.2	18.1667	22.8667	25
		Day 2	36.8667	33.2333	68.8333	14.4	40.1333	26.5333	23.3333	20.8333	31.5333	20.0333	30.0667	12.8667	18.3333	26.9333	22.4	44.5667	30.2333	24.0667	37.6	25.4	28.9667	25.8333	36.2333	26.7333	31	39.6667	39.3667
		Day 3	42.8667	31.6667	33.5333	38	34.5	34.8667	38.9667	35.7667	25.6333	49.6667	41.1	16.2667	32.0333	14.5667	36.2333	31.2667	21.1333	36.4333	32.5667	22.7667	39.2667	35.2	35.3333	26.7333	31	39.6667	39.3667

## Sheet: Supp Figure 9
		No apparent effect of Cranial window implantaion or PC light illumination on mouse performance in the NOR task
					Panel a		Panel b		Panel c
					Time spent with		% time with		Discrimination index
					Object1 (sec)	Object2 (sec)	Object1	Object2
			Window - Light Group		82.11	161.49	33.7069	66.2931	0.325862
					47.36	45.15	51.1945	48.8055	-0.0238893
					36.52	34.72	51.2633	48.7367	-0.0252667
					32.39	26.78	54.7406	45.2594	-0.0948116
					46.68	39.32	54.2791	45.7209	-0.0855814
					45.16	50.38	47.2682	52.7318	0.0546368
					34.92	33.14	51.3077	48.6923	-0.0261534
				Average	46.4486	55.8543	49.1086	50.8914	0.0178281
				Std DEV	16.8494	47.2313	7.22129	7.22129	0.144426
				SEM	6.36847	17.8517	2.72939	2.72939	0.0545878
			Window + Light Group		35.07	52.17	40.1994	59.8006	0.196011
					50.01	53.05	48.5251	51.4749	0.0294974
					46.5	47.29	49.5788	50.4212	0.00842307
					32.67	34.38	48.7248	51.2752	0.0255034
					51.37	62.82	44.9864	55.0136	0.100271
					41.42	83.47	33.1652	66.8348	0.336696
					56.23	79.95	41.2909	58.7091	0.174181
					43.32	50.45	46.1981	53.8019	0.0760371
				Average	44.5738	57.9475	44.0836	55.9164	0.118328
				Std DEV	8.09637	16.6555	5.59144	5.59144	0.111829
				SEM	2.8625	5.8886	1.97687	1.97687	0.0395375
			Naïve + Light Group		26.33	18.06	59.3152	40.6848	-0.186303
					30.5	28.99	51.2691	48.7309	-0.0253824
					32.17	55.12	36.8542	63.1458	0.262917
					54.6	62.19	46.7506	53.2494	0.0649884
					43.83	54.34	44.647	55.353	0.107059
					55.92	54.91	50.4557	49.5443	-0.00911306
				Average	40.5583	45.6017	48.2153	51.7847	0.0356943
				Std DEV	12.7893	17.682	7.5034	7.5034	0.150068
				SEM	5.22122	7.21865	3.06325	3.06325	0.061265
			Naïve - Light Group		47.46	27.91	62.9694	37.0306	-0.259387
					44.34	47.54	48.2586	51.7414	0.034828
					36.52	32.3	53.066	46.934	-0.0613194
					105.35	44.1	70.4918	29.5082	-0.409836
					41.14	60.77	40.369	59.631	0.192621
					50.13	28.71	63.5845	36.4155	-0.271689
				Average	54.1567	40.2217	56.4565	43.5435	-0.12913
				Std DEV	25.5291	12.9436	11.2047	11.2047	0.224094
				SEM	10.4222	5.2842	4.5743	4.5743	0.0914859

## Sheet: Supp Figure 11
		Somato Areas (only pairs)		S-limbs	S-BFT
		NOR	Animal I	0.0555367	0.0711555
			Animal II	0.0942901	0.0773272
			Animal III	0.0603379	0.0627577
			Animal V	0.0199831	0.0124967
			Animal VI	0.0439718	0.0396353
		RR	Animal I	0.0106206	0.0135982
			Animal II	0.0251464	0.0316295
			Animal III	0.0361541	0.0293303
			Animal IV	0.0475065	0.0681994
			Animal V	0.0275908	0.00926796
			Animal VI	0.0187344	0.0163825
		FC	Animal I	0.0117284	0.0193693
			Animal II	0.0274633	0.0328497
			Animal III	0.034109	0.0310758
			Animal IV	0.0494954	0.0603642
			Animal V	0.028889	0.0171632
			Animal VI	0.0276389	0.0244314
			Animal VIII	0.0036	0.0027
				t-test	0.945526

[truncated: 4 more sheets: Supp Figure 12, Supp Figure 13, Supp Figure 14, Supp Figure 15]
